# Supplementary material for: Janus Kinase Inhibitors Improve Disease Activity and Patient-Reported Outcomes in Rheumatoid Arthritis: A Systematic Review and Meta-Analysis of 24,135 Patients
Source: Int J Mol Sci. 2022 Jan 23;23(3):1246. doi: 10.3390/ijms23031246 (PMC8836107; doi:10.3390/ijms23031246)
Supplement: Supplementary file 1 [file ijms-23-01246-s001.zip]

Archive with 8 entries (5 files):
- Supplementary_material/
- Supplementary_material/Supplementary material 1.pdf
- Supplementary_material/Supplementary material 2 (PRISMA Checklist).pdf
- __MACOSX/
- __MACOSX/._Supplementary_material
- __MACOSX/Supplementary_material/
- __MACOSX/Supplementary_material/._Supplementary material 1.pdf
- __MACOSX/Supplementary_material/._Supplementary material 2 (PRISMA Checklist).pdf
